# Supplementary material for: Prolonged Adaptation to a Low or High Protein Diet Does Not Modulate Basal Muscle Protein Synthesis Rates – A Substudy
Source: PLoS One. 2015 Sep 14;10(9):e0137183. doi: 10.1371/journal.pone.0137183 (PMC4569069; doi:10.1371/journal.pone.0137183)
Supplement: S1 File — Data has been presented in HP and LP diet groups and we also discriminated between males and females. Subject codes have been removed to ensure privacy. Tab 1 contains the data of the plasma analyses. Tab 2 and 3 contain the whole-body kinetics. Tab 4 contains the eventual outcomes of the whole-body protein metabolism. Tab 5 contains the muscle biopsy data the muscle tracer analysis and mixed-muscle protein synthesis rates. Tab 6 contains the 24 h protein turnover data. (XLSX) [file pone.0137183.s003.xlsx]

## Sheet: Plasma analysis
Treatment	Gender	Insulin	Glucose		PHE	TYR	LEU		BCAA	EAA	Total AA
		(mU/L)	(mmol/L)		(μmol/ L)	(μmol/ L)	(μmol/ L)		(μmol/ L)	(μmol/ L)	(μmol/ L)
HP	F	6.6455	4.79		62.987	51.8835	123.128		175.012	424.446	2479		Abbreviations:
HP	F	8.8475	4.535		50.9324	38.3905	117.059		155.449	375.213	2267		PHE = phenylalanine
HP	F	23.853	4.915		53.3659	40.185	119.969		153.61	399.998	2761		TYR = tyrosine
HP	F	11.933	4.9		53.5514	53.9517	123.78		200.316	429.868	2556		LEU = Leucine
HP	F	11.3885	4.405		48.2553	60.9073	92.7024		182.339	430.68	2646		BCAA = Branched-chain amino acids
HP	M	4.319	5.05		60.03	66.674	133.642		160.154	242.288	2842		EAA = Essential amino acids
HP	M	10.351	6.28		53.9782	57.06	125.279		177.731	248.116	2677		Total AA = Total amino acids
HP	M	9.53	5.1		58.8966	55.4809	118.814		174.295	247.821	2765
HP	M	10.9075	4.57		53.4058	59.2377	144.034		203.272	272.155	2757
Average		10.8639	4.94944		55.0447	53.7523	122.045		175.797	341.176	2638.89
SD		5.44146	0.552763		4.67237	9.25859	13.844		17.8762	86.1305	179.673
SEM		1.81382	0.184254		1.55746	3.0862	4.61467		5.95873	28.7102	59.891
LP	M	9.172	4.59		60.2819	45.6786	128.055		173.734	421.512	2479
LP	M	4.5215	4.505		64.6186	55.7467	118.795		174.542	422.729	2267
LP	M	10.322	5.15		45.3006	46.5461	114.201		137.83	365.245	2677
LP	F	12.94	4.48		49.2482	42.0952	95.7344		160.747	221.52	2842
LP	F	12.311	4.62		48.186	47.3439	98.4189		145.763	210.88	2761
LP	F	16.972	4.37		42.2604	35.7625	80.2026		115.965	295.533	2556
Average		11.0397	4.61917		51.6493	45.5288	105.901		151.43	322.903	2597
SD		4.16917	0.274635		8.81977	6.57159	17.5824		22.774	94.9301	208.723
SEM		1.70206	0.112119		3.60066	2.68284	7.178		9.29746	38.7551	85.2107

## Sheet: Whole-body kinetics HP gender
Intervention	Gender	0	120	180	240	300		0	120	180	240	300		0	120	180	240	300		0	120	180	240	300
		13C Phe (mpe)						13C Tyr (mpe)						13C Leu (mpe)						13C α-KIC (mpe)
HP	F	0	0.0534444	-0.0278013	0.0332964	0.062885		0	-0.0744063	0.0178046	0.0832377	-0.0204117		0	5.34301	6.07969	5.85707	5.78693
HP	F	0	0.0434724	0.0297217	0.00728762	-0.0525501		0	-0.0146569	0.0330164	0.0853071	0.0329018		0	4.63893	6.37274	6.81283	6.20537
HP	F	0	0.0763528	0.0564166	0.0379093	0.0402088		0	0.118113	0.117265	0.107295	-0.0336905		0	4.97605	5.71008	5.24531	5.7578
HP	F	0	-0.02743	0.0113264	-0.085502	-0.0692277		0	0.0389391	0.0288845	0.00154994	-0.0289653		0	5.61565	5.46888	5.6231	5.96804
HP	F	0	-0.00301702	0.0660724	0.078673	0.053631		0	0.149211	0.0232957	0.0812504	0.103598		0	6.88715	7.01854	7.34665	6.6006
HP	M	0	0.0680233	0.081387	0.0234377	0.0497811		0	0.028747	0.113893	0.0873669	0.0396906		0	5.64938	5.54934	6.16859	5.51551
HP	M	0	0.0159136	0.00781562	0.0330682	0.0343532		0	0.0748687	0.0573157	0.0603384	0.110934		0	4.66586	5.49764	5.5148	5.48318
HP	M	0	-0.107564	-0.0076803	-0.0159407	-0.0191471		0	0.264986	0.191648	0.317571	0.216939		0	4.31732	5.07649	4.84377	4.92724
HP	M	0	0.0654303	0.0400295	0.0444925	0.040269		0	0.129747	-0.0136811	0.0558414	-0.067402		0	4.99676	5.71901	5.08217	5.84238
Total	Average	0	0.020514	0.0285875	0.0174136	0.0155781		0	0.0795054	0.0632714	0.0977509	0.0392882		0	5.23223	5.83249	5.8327	5.78745
	SD	0	0.0594574	0.0359236	0.0464305	0.0493254		0	0.100047	0.0648834	0.0877271	0.0906924		0	0.766727	0.579181	0.821386	0.471549
Female	Average	0	0.0285645	0.0271471	0.0143329	0.00698937		0	0.04344	0.0440533	0.071728	0.0106865		0	5.49216	6.12999	6.17699	6.06375
	SD	0	0.0425962	0.037577	0.0613835	0.062764		0	0.0922588	0.0413273	0.0406125	0.058384		0	0.862824	0.605057	0.873151	0.349161
Male	Average	0	0.0104509	0.0303879	0.0212644	0.0263141		0	0.124587	0.0872941	0.13028	0.0750403		0	4.90733	5.46062	5.40233	5.44207
	SD	0	0.0822488	0.0393809	0.026254	0.0309666		0	0.1023	0.0869714	0.125635	0.11967		0	0.567172	0.272985	0.581461	0.379641
		D5 Phe (mpe)						D4 Tyr (mpe)
HP	F	0	6.11463	7.07268	6.88388	6.86609		0	0.628768	0.764224	0.773137	0.802363
HP	F	0	5.5402	7.70735	8.38798	7.73107		0	0.620137	0.846684	0.998612	0.929967
HP	F	0	6.09179	6.96807	6.54278	7.15824		0	0.639309	0.762879	0.758128	0.78142
HP	F	0	6.97806	6.82432	7.06431	7.54085		0	0.788267	0.774113	0.840883	0.886597
HP	F	0	8.20777	8.33975	8.70263	7.91181		0	0.964012	1.00489	1.15249	1.08345
HP	M	0	6.82132	6.67108	7.48346	6.81815		0	0.868421	0.873026	0.96654	1.0177
HP	M	0	5.74489	6.75949	6.84809	6.79662		0	0.647891	0.76561	0.860213	0.821904
HP	M	0	5.22431	6.03638	5.88896	5.95807		0	0.437992	0.568	0.594021	0.676986
HP	M	0	6.64494	7.53896	6.65272	7.7225		0	0.860643	0.947018	0.88065	1.01269
Total	Average	0	6.37421	7.10201	7.16165	7.16704		0	0.717271	0.811827	0.869408	0.890342
	SD	0	0.905594	0.673038	0.896436	0.625726		0	0.164119	0.126581	0.159992	0.132228
Female	Average	0	6.58649	7.38244	7.51632	7.44161		0	0.728099	0.830558	0.90465	0.89676
	SD	0	1.04211	0.632683	0.964261	0.426099		0	0.148897	0.103464	0.168141	0.120701
Male	Average	0	6.10887	6.75148	6.71831	6.82383		0	0.703737	0.788414	0.825356	0.882319
	SD	0	0.754957	0.615904	0.656868	0.720628		0	0.204515	0.164739	0.160957	0.164455
								D2 Tyr (mpe)
HP	F							0	2.13693	2.54833	2.47075	2.54709
HP	F							0	2.03347	3.0891	3.44465	3.20171
HP	F							0	2.25522	2.71509	2.48722	2.80203
HP	F							0	2.28173	2.25602	2.35426	2.63058
HP	F							0	2.46932	2.64484	2.84868	2.64476
HP	M							0	2.14101	2.13101	2.4328	2.24091
HP	M							0	2.04131	2.2611	2.45371	2.43082
HP	M							0	1.73364	2.07789	2.08776	2.10496
HP	M							0	2.01225	2.49798	2.06992	2.58754
Total	Average							0	2.12277	2.46904	2.51664	2.57671
	SD							0	0.206668	0.323831	0.417625	0.317512
Female	Average							0	2.23533	2.65068	2.72111	2.76523
	SD							0	0.164114	0.301094	0.444901	0.260814
Male	Average							0	1.98205	2.24199	2.26105	2.34106
	SD							0	0.174547	0.187208	0.210695	0.211805
		13C Phe (MPE/100)						13C Tyr (MPE/100)
HP		0	0.000534444	-0.000278013	0.000332964	0.00062885		0	-0.000744063	0.000178046	0.000832377	-0.000204117
HP		0	0.000434724	0.000297217	7.28762e-05	-0.000525501		0	-0.000146569	0.000330164	0.000853071	0.000329018
HP		0	0.000680233	0.00081387	0.000234377	0.000497811		0	0.00028747	0.00113893	0.000873669	0.000396906
HP		0	0.000159136	7.81562e-05	0.000330682	0.000343532		0	0.000748687	0.000573157	0.000603384	0.00110934
HP		0	0.000763528	0.000564166	0.000379093	0.000402088		0	0.00118113	0.00117265	0.00107295	-0.000336905
HP		0	-0.0002743	0.000113264	-0.00085502	-0.000692277		0	0.000389391	0.000288845	1.54994e-05	-0.000289653
HP		0	-3.01702e-05	0.000660724	0.00078673	0.00053631		0	0.00149211	0.000232957	0.000812504	0.00103598
HP		0	-0.00107564	-7.6803e-05	-0.000159407	-0.000191471		0	0.00264986	0.00191648	0.00317571	0.00216939
HP		0	0.000654303	0.000400295	0.000444925	0.00040269		0	0.00129747	-0.000136811	0.000558414	-0.00067402
Average		0	0.00020514	0.000285875	0.000174136	0.000155781		0	0.000795054	0.000632714	0.000977509	0.000392882
SD		0	0.000594574	0.000359236	0.000464305	0.000493254		0	0.00100047	0.000648834	0.000877271	0.000906924
		D5 Phe (MPE/100)						D4 Tyr (MPE/100)
HP		0	0.0611463	0.0707268	0.0688388	0.0686609		0	0.00628768	0.00764224	0.00773137	0.00802363
HP		0	0.055402	0.0770735	0.0838798	0.0773107		0	0.00620137	0.00846684	0.00998612	0.00929967
HP		0	0.0682132	0.0667108	0.0748346	0.0681815		0	0.00868421	0.00873026	0.0096654	0.010177
HP		0	0.0574489	0.0675949	0.0684809	0.0679662		0	0.00647891	0.0076561	0.00860213	0.00821904
HP		0	0.0609179	0.0696807	0.0654278	0.0715824		0	0.00639309	0.00762879	0.00758128	0.0078142
HP		0	0.0697806	0.0682432	0.0706431	0.0754085		0	0.00788267	0.00774113	0.00840883	0.00886597
HP		0	0.0820777	0.0833975	0.0870263	0.0791181		0	0.00964012	0.0100489	0.0115249	0.0108345
HP		0	0.0522431	0.0603638	0.0588896	0.0595807		0	0.00437992	0.00568	0.00594021	0.00676986
HP		0	0.0664494	0.0753896	0.0665272	0.077225		0	0.00860643	0.00947018	0.0088065	0.0101269
Average		0	0.0637421	0.0710201	0.0716165	0.0716704		0	0.00717271	0.00811827	0.00869408	0.00890342
SD		0	0.00905594	0.00673038	0.00896436	0.00625726		0	0.00164119	0.00126581	0.00159992	0.00132228
								D2 Tyr (MPE/100)
HP								0	0.0213693	0.0254833	0.0247075	0.0254709
HP								0	0.0203347	0.030891	0.0344465	0.0320171
HP								0	0.0214101	0.0213101	0.024328	0.0224091
HP								0	0.0204131	0.022611	0.0245371	0.0243082
HP								0	0.0225522	0.0271509	0.0248722	0.0280203
HP								0	0.0228173	0.0225602	0.0235426	0.0263058
HP								0	0.0246932	0.0264484	0.0284868	0.0264476
HP								0	0.0173364	0.0207789	0.0208776	0.0210496
HP								0	0.0201225	0.0249798	0.0206992	0.0258754
Average								0	0.0212277	0.0246904	0.0251664	0.0257671
SD								0	0.00206668	0.00323831	0.00417625	0.00317512
		Phe concentration (µM)						Tyr concentration (µM)						Leu concentration (µM)
HP	F	64.9946	61.6464	62.4376	62.7695	63.0867		64.1927	49.8539	48.8148	48.5768	47.9796		121.951	115.28	122.674	126.267	129.47
HP	F	52.8242	49.003	49.8324	50.2214	52.7811		50.0891	38.2914	34.9718	33.7015	34.8986		112.363	107.917	114.719	120.545	129.749
HP	F	53.1596	56.7312	52.1354	54.7512	50.0522		46.1812	42.82	37.1635	39.1798	35.5805		123.049	122.371	113.004	124.139	117.282
HP	F	56.48	53.9583	51.7425	52.7961	52.7803		65.6776	55.338	51.813	50.0014	46.9283		121.183	132.57	116.462	123.243	125.44
HP	F	47.6052	47.8882	46.6609	48.4411	50.6811		74.481	61.3624	57.9045	54.3457	56.4431		89.8415	97.6714	89.8812	92.3919	93.726
HP	M	61.6408	60.3977	61.6313	58.4956	57.9844		75.0402	65.7943	66.7653	64.01	61.76		140.529	134.166	132.794	129.823	130.896
HP	M	60.4303	52.5749	50.4782	52.3462	54.0616		74.3611	56.8612	52.2949	50.6071	51.1758		151.617	120.122	112.663	120.853	121.142
HP	M	60.6652	57.5968	56.3466	58.8796	60.9949		71.2269	54.953	49.6987	50.3248	51.2011		147.802	115.746	109.054	108.741	112.727
HP	M	58.1952	55.4879	50.4651	53.7311	49.1499		69.1767	64.663	53.1018	59.3075	49.9396		148.342	154.986	137.556	147.436	131.852
Total	Average	57.3328	55.0316	53.5255	54.7146	54.6191		65.603	54.4375	50.2809	50.0061	48.4341		128.52	122.314	116.534	121.493	121.365
	SD	5.38288	4.70089	5.44994	4.55971	4.96265		10.6587	9.38827	9.70269	9.26694	8.73258		20.3911	16.6772	13.8793	14.9418	12.2915
Female	Average	55.0127	53.8454	52.5617	53.7959	53.8763		60.1243	49.5331	46.1335	45.161	44.366		113.677	115.162	111.348	117.317	119.133
	SD	6.4204	5.6598	5.92993	5.56526	5.29305		11.7113	9.28942	9.78578	8.46388	9.11452		13.9865	13.355	12.5434	14.0841	15.0687
Male	Average	60.2329	56.5143	54.7303	55.8631	55.5477		72.4513	60.5679	55.4652	56.0623	53.5191		147.072	131.255	123.017	126.713	124.154
	SD	1.45605	3.30781	5.36993	3.31376	5.12345		2.74298	5.45746	7.67206	6.74228	5.52536		4.67656	17.6643	14.2496	16.2935	9.02513
		F: intravenous tracer infusion rate (µmol × kg-1 × min-1) F is the intravenous tracer infusion rate (µmol∙kg-1∙min-1)						F: intravenous tracer infusion rate (µmol × kg-1 × min-1) F is the intravenous tracer infusion rate (µmol∙kg-1∙min-1)						F: intravenous tracer infusion rate (µmol × kg-1 × min-1) F is the intravenous tracer infusion rate (µmol∙kg-1∙min-1)
HP		0.0492873	0.0492873	0.0492873	0.0492873	0.0492873		0.0151106	0.0151106	0.0151106	0.0151106	0.0151106		0.098377	0.098377	0.098377	0.098377	0.098377
HP		0.0495034	0.0495034	0.0495034	0.0495034	0.0495034		0.0151769	0.0151769	0.0151769	0.0151769	0.0151769		0.0988084	0.0988084	0.0988084	0.0988084	0.0988084
HP		0.0505849	0.0505849	0.0505849	0.0505849	0.0505849		0.0155085	0.0155085	0.0155085	0.0155085	0.0155085		0.100967	0.100967	0.100967	0.100967	0.100967
HP		0.0493961	0.0493961	0.0493961	0.0493961	0.0493961		0.015144	0.015144	0.015144	0.015144	0.015144		0.0985941	0.0985941	0.0985941	0.0985941	0.0985941
HP		0.0500669	0.0500669	0.0500669	0.0500669	0.0500669		0.0153497	0.0153497	0.0153497	0.0153497	0.0153497		0.0999331	0.0999331	0.0999331	0.0999331	0.0999331
HP		0.0505955	0.0505955	0.0505955	0.0505955	0.0505955		0.0155117	0.0155117	0.0155117	0.0155117	0.0155117		0.100988	0.100988	0.100988	0.100988	0.100988
HP		0.0498687	0.0498687	0.0498687	0.0498687	0.0498687		0.0152889	0.0152889	0.0152889	0.0152889	0.0152889		0.0995374	0.0995374	0.0995374	0.0995374	0.0995374
HP		0.0507003	0.0507003	0.0507003	0.0507003	0.0507003		0.0155438	0.0155438	0.0155438	0.0155438	0.0155438		0.101197	0.101197	0.101197	0.101197	0.101197
HP		0.0503694	0.0503694	0.0503694	0.0503694	0.0503694		0.0154424	0.0154424	0.0154424	0.0154424	0.0154424		0.100537	0.100537	0.100537	0.100537	0.100537
Average		0.0500414	0.0500414	0.0500414	0.0500414	0.0500414		0.0153418	0.0153418	0.0153418	0.0153418	0.0153418		0.0998821	0.0998821	0.0998821	0.0998821	0.0998821
SD		0.000553303	0.000553303	0.000553303	0.000553303	0.000553303		0.000169633	0.000169633	0.000169633	0.000169633	0.000169633		0.00110439	0.00110439	0.00110439	0.00110439	0.00110439
		pV: distribution volume for phenylalanine (0.125 L×kg-1)						pV: distribution volume for phenylalanine (0.125)
HP		0.125	0.125	0.125	0.125	0.125		0.125	0.125	0.125	0.125	0.125
HP		0.125	0.125	0.125	0.125	0.125		0.125	0.125	0.125	0.125	0.125
HP		0.125	0.125	0.125	0.125	0.125		0.125	0.125	0.125	0.125	0.125
HP		0.125	0.125	0.125	0.125	0.125		0.125	0.125	0.125	0.125	0.125
HP		0.125	0.125	0.125	0.125	0.125		0.125	0.125	0.125	0.125	0.125
HP		0.125	0.125	0.125	0.125	0.125		0.125	0.125	0.125	0.125	0.125
HP		0.125	0.125	0.125	0.125	0.125		0.125	0.125	0.125	0.125	0.125
HP		0.125	0.125	0.125	0.125	0.125		0.125	0.125	0.125	0.125	0.125
HP		0.125	0.125	0.125	0.125	0.125		0.125	0.125	0.125	0.125	0.125
		C(t): mean plasma phenylalanine concentration between two time points ((C1+C2)/2)						C(t): mean plasma tyrosine concentration between two time points ((C1+C2)/2)
HP			63.3205	62.042	62.6036	62.9281			57.0233	49.3343	48.6958	48.2782
HP			50.9136	49.4177	50.0269	51.5012			44.1903	36.6316	34.3367	34.3001
HP			61.0193	61.0145	60.0634	58.24			70.4173	66.2798	65.3877	62.885
HP			56.5026	51.5266	51.4122	53.2039			65.6112	54.5781	51.451	50.8915
HP			54.9454	54.4333	53.4433	52.4017			44.5006	39.9918	38.1717	37.3801
HP			55.2191	52.8504	52.2693	52.7882			60.5078	53.5755	50.9072	48.4648
HP			47.7467	47.2745	47.551	49.5611			67.9217	59.6334	56.1251	55.3944
HP			59.131	56.9717	57.6131	59.9372			63.09	52.3259	50.0118	50.763
HP			56.8415	52.9765	52.0981	51.4405			66.9199	58.8824	56.2046	54.6235
Average			56.1822	54.2786	54.1201	54.6669		#DIV/0!	60.0202	52.3592	50.1435	49.2201
SD			4.80831	4.96128	4.93338	4.55648		#DIV/0!	9.74349	9.38826	9.37075	8.82803
		dEiv/dt: time-dependent variations of plasma phenylalanine enrichment derived from the intravenous tracer ((E2-E1)/(t2-t1))						dEiv/dt: time-dependent variations of plasma tyrosine enrichment derived from the intravenous tracer ((E2-E1)/(t2-t1))
HP			0.000509553	0.000159675	-3.14663e-05	-2.96502e-06			0.000178077	6.85663e-05	-1.29297e-05	1.27233e-05
HP			0.000461683	0.000361192	0.000113438	-0.000109485			0.000169455	0.00017594	5.92574e-05	-4.04904e-05
HP			0.000568444	-2.50402e-05	0.000135396	-0.000110885			0.000178417	-1.66681e-06	5.02984e-05	-3.19812e-05
HP			0.000478741	0.0001691	1.47667e-05	-8.57911e-06			0.000170109	3.66311e-05	3.21015e-05	-3.81452e-06
HP			0.000507649	0.000146047	-7.08828e-05	0.000102577			0.000187935	7.66442e-05	-3.79781e-05	5.24684e-05
HP			0.000581505	-2.56223e-05	3.99982e-05	7.94221e-05			0.000190144	-4.28553e-06	1.63736e-05	4.60533e-05
HP			0.000683981	2.19958e-05	6.04804e-05	-0.000131804			0.000205777	2.92534e-05	3.39731e-05	-3.39872e-05
HP			0.00043536	0.000135344	-2.45708e-05	1.15191e-05			0.00014447	5.73751e-05	1.64451e-06	2.86722e-06
HP			0.000553745	0.000149003	-0.000147706	0.000178296			0.000167688	8.09537e-05	-7.13431e-05	8.62707e-05
Average			0.000531184	0.000121299	9.93929e-06	8.99543e-07		#DIV/0!	0.000176897	5.77124e-05	7.93306e-06	1.00122e-05
SD			7.54662e-05	0.000120284	8.95978e-05	0.00010635		#DIV/0!	1.72223e-05	5.43348e-05	4.27636e-05	4.38981e-05
		Eiv(t): mean plasma phenylalanine enrichment from the intravenous tracer between two consecutive time points ((E1+E2)/2)						Eiv(t): mean plasma tyrosine enrichment from the intravenous tracer between two consecutive time points ((E1+E2)/2)
HP			0.0305732	0.0659366	0.0697828	0.0687499			0.0106846	0.0234263	0.0250954	0.0250892
HP			0.027701	0.0662377	0.0804767	0.0805952			0.0101673	0.0256129	0.0326688	0.0332318
HP			0.0341066	0.067462	0.0707727	0.071508			0.010705	0.0213601	0.022819	0.0233686
HP			0.0287245	0.0625219	0.0680379	0.0682235			0.0102066	0.0215121	0.023574	0.0244226
HP			0.030459	0.0652993	0.0675542	0.0685051			0.0112761	0.0248515	0.0260115	0.0264462
HP			0.0348903	0.0690119	0.0694432	0.0730258			0.0114087	0.0226888	0.0230514	0.0249242
HP			0.0410389	0.0827376	0.0852119	0.0830722			0.0123466	0.0255708	0.0274676	0.0274672
HP			0.0261216	0.0563035	0.0596267	0.0592351			0.0086682	0.0190576	0.0208282	0.0209636
HP			0.0332247	0.0709195	0.0709584	0.0718761			0.0100613	0.0225512	0.0228395	0.0232873
Average			0.0318711	0.0673811	0.0713183	0.0716434		#DIV/0!	0.0106138	0.022959	0.0249284	0.0254667
SD			0.00452797	0.00711566	0.0074568	0.00704111		#DIV/0!	0.00103334	0.00217298	0.0035097	0.00346798
		Total Ra						Total Tyr Ra
HP	F		1.48019	0.728715	0.709824	0.717247			1.29544	0.62698	0.605265	0.599217
HP	F		1.68099	0.713676	0.606313	0.622968			1.40065	0.561097	0.456784	0.461923
HP	F		1.52928	0.751512	0.748146	0.721042			1.26855	0.602237	0.597077	0.57114
HP	F		1.33509	0.735595	0.724825	0.685668			1.23359	0.684939	0.668399	0.611162
HP	F		1.11569	0.601162	0.581013	0.610135			1.0968	0.589376	0.547938	0.565191
HP	M		1.35602	0.752659	0.700389	0.718691			1.302	0.726696	0.661613	0.674405
HP	M		1.60194	0.77264	0.724614	0.724869			1.34706	0.69236	0.633644	0.621074
HP	M		1.81775	0.883364	0.853263	0.854459			1.66177	0.795931	0.745794	0.740601
HP	M		1.3976	0.69632	0.7234	0.68483			1.39542	0.65835	0.698073	0.63783
Total	Average		1.47939	0.737294	0.707976	0.704434			1.33348	0.659774	0.623843	0.609171
	SD		0.208462	0.0740514	0.0790857	0.0705636			0.153686	0.0739877	0.0856021	0.0771832
Female	Average		1.42825	0.706132	0.674025	0.671412			1.25901	0.612926	0.575092	0.561727
	SD		0.213986	0.0602348	0.0751537	0.052127			0.110043	0.0467399	0.078794	0.058972
Male	Average		1.54333	0.776246	0.750416	0.745712			1.42656	0.718334	0.684781	0.668478
	SD		0.212181	0.0783829	0.0694644	0.0746035			0.161375	0.0587763	0.0484803	0.0529884
		Epo(t): mean plasma phenylalanine enrichment for the oral tracer ((E1+E2)/2)
HP			0.000267222	0.000128216	2.74755e-05	0.000480907
HP			0.000217362	0.00036597	0.000185046	-0.000226313
HP			0.000340116	0.000747051	0.000524124	0.000366094
HP			7.9568e-05	0.000118646	0.000204419	0.000337107
HP			0.000381764	0.000663847	0.00047163	0.000390591
HP			-0.00013715	-8.05182e-05	-0.000370878	-0.000773648
HP			-1.50851e-05	0.000315277	0.000723727	0.00066152
HP			-0.000537819	-0.00057622	-0.000118105	-0.000175439
HP			0.000327152	0.000527299	0.00042261	0.000423807
Average			0.00010257	0.000245508	0.000230005	0.000164958
SD			0.000297287	0.000408766	0.000344906	0.00045885
		dEpo/dt: the time-dependent variations of plasma phenylalanine enrichment derived from the oral tracer ((E2-E1)/(t2-t1))
HP			4.4537e-06	-1.3541e-05	1.01829e-05	4.93143e-06
HP			3.6227e-06	-2.29179e-06	-3.73901e-06	-9.97296e-06
HP			5.66861e-06	2.22728e-06	-9.65821e-06	4.39057e-06
HP			1.32613e-06	-1.34967e-06	4.20876e-06	2.14176e-07
HP			6.36273e-06	-3.3227e-06	-3.08454e-06	3.83242e-07
HP			-2.28584e-06	6.4594e-06	-1.61381e-05	2.71237e-06
HP			-2.51418e-07	1.15149e-05	2.10009e-06	-4.17367e-06
HP			-8.96364e-06	1.66472e-05	-1.37673e-06	-5.34396e-07
HP			5.45253e-06	-4.23348e-06	7.43835e-07	-7.0392e-07
Average			1.7095e-06	1.34558e-06	-1.86232e-06	-3.05906e-07
SD			4.95479e-06	9.07956e-06	7.69954e-06	4.58209e-06
		Eprot: L-[1-13C]phenylalanine enrichment in the dietary protein												Eprot: L-[1-13C]phenylalanine enrichment in the dietary protein
HP			0	0	0	0								0	0	0	0	0
		Exo Ra
HP	F		0.000430792	-1.15807e-05	9.91889e-05	0.00038372
HP	F		0.00038844	0.000247027	8.88148e-05	-0.000205188
HP	F		0.000627525	0.00047628	0.000332242	0.000284143
HP	F		-0.000198886	-1.65561e-05	-0.000374262	-0.000512568
HP	F		-1.83308e-05	0.000257578	0.000432977	0.00037776
HP	M		0.000504441	0.000579262	0.000294577	0.000295072
HP	M		0.000136829	8.29778e-05	0.000175172	0.000245783
HP	M		-0.00104387	-0.000390459	-0.000110689	-0.000153909
HP	M		0.000495969	0.000339135	0.00031056	0.00028571
Total	Average		0.00014699	0.00017374	0.000138731	0.000111169
	SD		0.000522557	0.000294289	0.00025214	0.000319585
Female	Average		0.000245908	0.00019055	0.000115792	6.55731e-05
	SD		0.000341977	0.000208011	0.000311695	0.000404354
Male	Average		2.3342e-05	0.000152729	0.000167405	0.000168164
	SD		0.000731814	0.000414968	0.00019499	0.000215776
		Endo Ra
HP	F		1.43091	0.679428	0.660537	0.667959
HP	F		1.63149	0.664173	0.55681	0.573465
HP	F		1.47921	0.701445	0.698079	0.670975
HP	F		1.2845	0.684999	0.67423	0.635073
HP	F		1.06582	0.551294	0.531144	0.560266
HP	M		1.30543	0.702074	0.649804	0.668106
HP	M		1.55254	0.723244	0.675218	0.675473
HP	M		1.76705	0.832663	0.802563	0.803759
HP	M		1.34723	0.645951	0.67303	0.634461
Total	Average		1.42935	0.687252	0.657935	0.654393
	SD		0.208507	0.0738668	0.0788161	0.0703397
Female	Average		1.37838	0.656268	0.62416	0.621548
	SD		0.214185	0.0601766	0.0749705	0.0520755
Male	Average		1.49306	0.725983	0.700154	0.69545
	SD		0.212192	0.078241	0.0692345	0.0743801
		dC/dt ((C2-C1)/(t2-t1))
HP			-0.0279016	0.0131873	0.00553132	0.00528682
HP			-0.0318434	0.013823	0.0064835	0.0426619
HP			-0.0103592	0.020559	-0.052262	-0.00851957
HP			-0.0654612	-0.0349457	0.0311334	0.0285893
HP			0.029764	-0.0765979	0.0435966	-0.0783151
HP			-0.0210141	-0.0369306	0.0175613	-0.000264843
HP			0.00235886	-0.020456	0.0296714	0.037332
HP			-0.0255702	-0.0208353	0.0422156	0.0352552
HP			-0.0225614	-0.0837131	0.054433	-0.0763521
Average			-0.0191765	-0.025101	0.0198182	-0.00159181
SD			0.0259115	0.0377986	0.0317666	0.0465224
		Rd
HP	F		1.48368	0.727067	0.709133	0.716586
HP	F		1.68497	0.711948	0.605503	0.617635
HP	F		1.52556	0.761086	0.742697	0.730832
HP	F		1.33772	0.740211	0.72263	0.685701
HP	F		1.11539	0.603719	0.577304	0.605469
HP	M		1.35731	0.750089	0.706921	0.719756
HP	M		1.61012	0.777009	0.720722	0.721296
HP	M		1.82094	0.885968	0.847986	0.850052
HP	M		1.40042	0.706785	0.716596	0.694374
Total	Average		1.48179	0.740431	0.705499	0.704633
	SD		0.209707	0.0740363	0.0780888	0.0710177
Female	Average		1.42947	0.708806	0.671453	0.671245
	SD		0.214778	0.0614534	0.0747127	0.0570435
Male	Average		1.5472	0.779963	0.748056	0.74637
	SD		0.213303	0.0763617	0.0668705	0.0702153
		Et(t)/Ep(t): mean plasma L-[ring-2H4]tyrosine and L-[ring-2H5]phenylalanine enrichment between 2 consecutive time points
HP			0.10283	0.105631	0.110153	0.114582
HP			0.111934	0.110724	0.114648	0.119646
HP			0.12731	0.129069	0.129963	0.138743
HP			0.112777	0.113041	0.119479	0.12328
HP			0.104946	0.107366	0.112577	0.112367
HP			0.112964	0.113196	0.116282	0.118279
HP			0.117451	0.118985	0.126589	0.134578
HP			0.0838372	0.0893366	0.0974413	0.107285
HP			0.129519	0.127445	0.128785	0.131708
Average			0.111507	0.112755	0.117324	0.122274
SD			0.013681	0.012007	0.0103628	0.0107091
		Phe hydroxylation
HP	F		0.128927	0.0620241	0.0623391	0.0642409
HP	F		0.152306	0.0580879	0.0484114	0.0511662
HP	F		0.128899	0.0606689	0.0629719	0.0600629
HP	F		0.134272	0.0725721	0.0726369	0.0673201
HP	F		0.123308	0.0647761	0.0638478	0.0702745
HP	M		0.159802	0.087868	0.0802432	0.0874245
HP	M		0.147396	0.0735867	0.0708513	0.0716585
HP	M		0.135544	0.0672569	0.0685713	0.074983
HP	M		0.174458	0.0783215	0.0839969	0.0783258
Total	Average		0.142768	0.0694625	0.0682078	0.0694952
	SD		0.016933	0.00957071	0.0105691	0.01056
Female	Average		0.133542	0.0636258	0.0620414	0.0626129
	SD		0.0111828	0.00555285	0.00869279	0.00743367
Male	Average		0.1543	0.0767583	0.0759157	0.078098
	SD		0.0166941	0.0086834	0.00738513	0.00678741
		Protein synthesis
HP	F		1.35475	0.665043	0.646794	0.652345
HP	F		1.53267	0.65386	0.557092	0.566469
HP	F		1.39666	0.700418	0.679725	0.670769
HP	F		1.20345	0.667639	0.649993	0.618381
HP	F		0.992083	0.538943	0.513456	0.535194
HP	M		1.19751	0.662221	0.626678	0.632331
HP	M		1.46273	0.703422	0.649871	0.649637
HP	M		1.6854	0.818711	0.779415	0.775069
HP	M		1.22597	0.628463	0.632599	0.616049
Total	Average		1.33902	0.670969	0.637291	0.635138
	SD		0.208537	0.0736556	0.0744239	0.0677439
Female	Average		1.29592	0.645181	0.609412	0.608632
	SD		0.206475	0.0618702	0.0705922	0.0570913
Male	Average		1.3929	0.703204	0.672141	0.668272
	SD		0.228383	0.082881	0.0721898	0.0725073
		Phe net balance
HP	F		-0.12544	-0.0636726	-0.0630305	-0.0649018
HP	F		-0.148326	-0.0598158	-0.0492219	-0.056499
HP	F		-0.132619	-0.0510942	-0.0684214	-0.0502735
HP	F		-0.131645	-0.0679558	-0.0748321	-0.067287
HP	F		-0.123603	-0.0622191	-0.0675567	-0.074941
HP	M		-0.158507	-0.0904379	-0.0737105	-0.0863596
HP	M		-0.139213	-0.0692185	-0.074743	-0.0752322
HP	M		-0.132348	-0.0646525	-0.0738483	-0.0793899
HP	M		-0.171638	-0.0678574	-0.090801	-0.0687818
Total	Average		-0.140371	-0.0663248	-0.070685	-0.0692962
	SD		0.0161086	0.0105821	0.0111335	0.0112327
Female	Average		-0.132326	-0.0609515	-0.0646125	-0.0627805
	SD		0.00974753	0.00625556	0.00957849	0.00959909
Male	Average		-0.150426	-0.0730416	-0.0782757	-0.0774409
	SD		0.0179611	0.0117544	0.00836274	0.00737564

## Sheet: Whole-body kinetics LP Gender
Intervention	Gender	0	120	180	240	300		0	120	180	240	300		0	120	180	240	300		0	120	180	240	300
		13C Phe (mpe)						13C Tyr (mpe)						13C Leu (mpe)						13C α-KIC (mpe)
LP	M	0	0.0503231	0.00177619	0.0245131	0.0109991		0	-0.0381708	-0.0570973	-0.0122633	-0.0635723		0	6.28151	6.25667	6.49734	6.60436
LP	M	0	-0.00770124	0.00880557	-0.00722566	0.0393779		0	0.115886	0.0179219	0.201016	0.104994		0	5.1376	6.25925	6.59765	6.22381
LP	M	0	-0.0214788	-0.0239735	0.0232539	0.0131597		0	0.108226	0.0426866	-0.0486959	0.123943		0	6.74816	6.5124	7.0349	6.50203
LP	F	0	-0.0816581	0.0446717	0.0192872	0.0470412		0	0.188591	0.0621744	0.219735	0.15742		0	5.52247	5.73016	7.39508	7.07134
LP	F	0	0.0603927	-0.0360841	0.052819	0.047146		0	0.00460761	0.09479	-0.0166841	0.124475		0	8.19354	7.60805	7.72968	7.49434
LP	F	0	0.0497796	0.0295707	0.00418126	0.0273844		0	0.088968	0.145525	0.240938	0.0285733		0	5.99885	6.52577	7.03651	6.47601
Total	Average	0	0.0082762	0.00412775	0.0194715	0.0308514		0	0.0780179	0.051	0.097341	0.0793054		0	6.31369	6.48205	7.04853	6.72865
	SD	0	0.0555615	0.0307416	0.0204858	0.0162447		0	0.0819532	0.0690299	0.136155	0.0821977		0	1.08	0.622332	0.467226	0.466736
Male	Average	0	0.00704769	-0.00446393	0.0135138	0.0211789		0	0.0619804	0.00117042	0.0466857	0.0551214		0	6.05576	6.34277	6.70996	6.4434
	SD	0	0.0381055	0.0172575	0.0179719	0.0157978		0	0.0868179	0.0519583	0.13489	0.103227		0	0.828673	0.146905	0.28584	0.196935
Female	Average	0	0.00950471	0.0127194	0.0254292	0.0405239		0	0.0940555	0.10083	0.147996	0.103489		0	6.57162	6.62133	7.38709	7.0139
	SD	0	0.0791275	0.0429342	0.0248938	0.0113793		0	0.092097	0.042002	0.143011	0.0669378		0	1.42468	0.942586	0.346653	0.511587
		D5 Phe (mpe)						D4 Tyr (mpe)
LP	M	0	7.44648	7.46075	7.76265	7.94935		0	0.680985	0.727748	0.806594	0.898214
LP	M	0	5.74877	7.01747	7.37866	7.08881		0	0.491725	0.613565	0.67482	0.648636
LP	M	0	8.55704	8.32391	8.93347	8.33912		0	0.917958	0.872307	0.978408	0.987381
LP	F	0	6.62447	6.92215	8.60605	8.48341		0	0.502589	0.525542	0.57955	0.656528
LP	F	0	9.72614	9.28005	9.57203	9.30447		0	0.684885	0.763092	0.769316	0.770461
LP	F	0	7.03615	7.68278	8.26091	7.82796		0	0.708168	0.81692	0.955569	0.896402
Total	Average	0	7.52318	7.78119	8.41896	8.16552		0	0.664385	0.719862	0.794043	0.809604
	SD	0	1.42275	0.891597	0.795895	0.741404		0	0.156781	0.129345	0.155609	0.139904
Male	Average	0	7.25076	7.60071	8.02493	7.79243		0	0.696889	0.737873	0.819941	0.844744
	SD	0	1.41433	0.66437	0.809905	0.63976		0	0.213561	0.129668	0.152233	0.175589
Female	Average	0	7.79559	7.96166	8.813	8.53861		0	0.631881	0.701851	0.768145	0.774464
	SD	0	1.68453	1.20344	0.679618	0.739804		0	0.112573	0.155042	0.188012	0.119987
								D2 Tyr (mpe)
LP	M							0	2.82655	2.96522	2.97292	3.09423
LP	M							0	2.0742	2.68081	2.83418	2.8316
LP	M							0	2.87207	2.77825	3.07317	2.91201
LP	F							0	2.47795	2.57975	3.41617	3.34002
LP	F							0	3.50167	3.40211	3.60536	3.5157
LP	F							0	2.58111	2.81909	3.16586	2.92848
Total	Average							0	2.72226	2.87087	3.17794	3.10367
	SD							0	0.477575	0.290948	0.286623	0.270983
Male	Average							0	2.59094	2.80809	2.96009	2.94595
	SD							0	0.448088	0.144536	0.120012	0.13456
Female	Average							0	2.85357	2.93365	3.3958	3.2614
	SD							0	0.563631	0.422981	0.220454	0.301399
		13C Phe (MPE/100)						13C Tyr (MPE/100)
LP		0	0.000503231	1.77619e-05	0.000245131	0.000109991		0	-0.000381708	-0.000570973	-0.000122633	-0.000635723
LP		0	-7.70124e-05	8.80557e-05	-7.22566e-05	0.000393779		0	0.00115886	0.000179219	0.00201016	0.00104994
LP		0	-0.000816581	0.000446717	0.000192872	0.000470412		0	0.00188591	0.000621744	0.00219735	0.0015742
LP		0	-0.000214788	-0.000239735	0.000232539	0.000131597		0	0.00108226	0.000426866	-0.000486959	0.00123943
LP		0	0.000603927	-0.000360841	0.00052819	0.00047146		0	4.60761e-05	0.0009479	-0.000166841	0.00124475
LP		0	0.000497796	0.000295707	4.18126e-05	0.000273844		0	0.00088968	0.00145525	0.00240938	0.000285733
Average		0	8.2762e-05	4.12775e-05	0.000194715	0.000308514		0	0.000780179	0.00051	0.00097341	0.000793054
SD		0	0.000555615	0.000307416	0.000204858	0.000162447		0	0.000819532	0.000690299	0.00136155	0.000821977
		D5 Phe (MPE/100)						D4 Tyr (MPE/100)
LP		0	0.0744648	0.0746075	0.0776265	0.0794935		0	0.00680985	0.00727748	0.00806594	0.00898214
LP		0	0.0574877	0.0701747	0.0737866	0.0708881		0	0.00491725	0.00613565	0.0067482	0.00648636
LP		0	0.0662447	0.0692215	0.0860605	0.0848341		0	0.00502589	0.00525542	0.0057955	0.00656528
LP		0	0.0855704	0.0832391	0.0893347	0.0833912		0	0.00917958	0.00872307	0.00978408	0.00987381
LP		0	0.0972614	0.0928005	0.0957203	0.0930447		0	0.00684885	0.00763092	0.00769316	0.00770461
LP		0	0.0703615	0.0768278	0.0826091	0.0782796		0	0.00708168	0.0081692	0.00955569	0.00896402
Average		0	0.0752318	0.0778119	0.0841896	0.0816552		0	0.00664385	0.00719862	0.00794043	0.00809604
SD		0	0.0142275	0.00891597	0.00795895	0.00741404		0	0.00156781	0.00129345	0.00155609	0.00139904
								D2 Tyr (MPE/100)
LP								0	0.0282655	0.0296522	0.0297292	0.0309423
LP								0	0.020742	0.0268081	0.0283418	0.028316
LP								0	0.0247795	0.0257975	0.0341617	0.0334002
LP								0	0.0287207	0.0277825	0.0307317	0.0291201
LP								0	0.0350167	0.0340211	0.0360536	0.035157
LP								0	0.0258111	0.0281909	0.0316586	0.0292848
Average								0	0.0272226	0.0287087	0.0317794	0.0310367
SD								0	0.00477575	0.00290948	0.00286623	0.00270983
		Phe concentration (µM)						Tyr concentration (µM)						Leu concentration (µM)
LP	M	60.9387	60.5198	58.3074	59.6142	62.0295		52.5193	46.19	42.73	42.7801	44.1737		137.708	129.052	121.55	123.888	128.078
LP	M	68.1003	63.5927	62.3211	62.8499	66.2289		68.2657	57.3794	52.2065	50.0279	50.8541		125.816	115.789	115.08	115.045	122.245
LP	M	45.7361	44.8988	44.5929	43.6356	47.6394		53.693	45.8405	44.6577	42.5662	45.9734		119.499	113.779	110.97	108.772	117.985
LP	F	34.2853	54.3549	51.345	51.5296	54.7261		33.528	47.9636	43.8904	41.9321	43.1619		69.1704	106.479	97.993	98.1876	106.842
LP	F	49.3334	49.1256	48.937	46.1597	47.3745		56.0295	48.433	46.8975	42.6621	42.6974		98.0155	98.703	102.091	95.2839	98.0007
LP	F	44.4521	42.2223	41.1718	40.4438	43.0119		46.5926	35.8134	33.1525	31.2292	32.0246		84.5053	78.7457	76.8608	77.9021	82.9991
Total	Average	50.4743	52.4523	51.1125	50.7055	53.5017		51.7714	46.9367	43.9224	41.8663	43.1475		105.786	107.091	104.091	103.18	109.358
	SD	12.1843	8.5509	8.04373	8.98309	9.14494		11.4376	6.89682	6.25192	6.02861	6.20246		26.3143	17.1864	15.8465	16.2918	16.8587
Male	Average	58.2584	56.3371	55.0738	55.3666	58.6326		58.1594	49.8033	46.5314	45.1247	47.0004		127.674	119.54	115.867	115.902	122.77
	SD	11.4205	10.0243	9.29592	10.2873	9.74921		8.77203	6.56346	5.00843	4.24759	3.4566		9.24561	8.29875	5.33389	7.59425	5.06692
Female	Average	42.6903	48.5676	47.1513	46.0443	48.3709		45.3834	44.07	41.3135	38.6078	39.2946		83.8971	94.6427	92.315	90.4579	95.9472
	SD	7.67719	6.08555	5.31653	5.54376	5.92033		11.2994	7.15426	7.22577	6.40046	6.30033		14.4322	14.3057	13.5397	10.9701	12.0533
		F: intravenous tracer infusion rate (µmol × kg-1 × min-1) F is the intravenous tracer infusion rate (µmol∙kg-1∙min-1)						F: intravenous tracer infusion rate (µmol × kg-1 × min-1) F is the intravenous tracer infusion rate (µmol∙kg-1∙min-1)						F: intravenous tracer infusion rate (µmol × kg-1 × min-1) F is the intravenous tracer infusion rate (µmol∙kg-1∙min-1)
LP		0.0503393	0.0503393	0.0503393	0.0503393	0.0503393		0.0154332	0.0154332	0.0154332	0.0154332	0.0154332		0.100477	0.100477	0.100477	0.100477	0.100477
LP		0.0499939	0.0499939	0.0499939	0.0499939	0.0499939		0.0153273	0.0153273	0.0153273	0.0153273	0.0153273		0.0997874	0.0997874	0.0997874	0.0997874	0.0997874
LP		0.0498579	0.0498579	0.0498579	0.0498579	0.0498579		0.0152856	0.0152856	0.0152856	0.0152856	0.0152856		0.0995158	0.0995158	0.0995158	0.0995158	0.0995158
LP		0.0501186	0.0501186	0.0501186	0.0501186	0.0501186		0.0153655	0.0153655	0.0153655	0.0153655	0.0153655		0.100036	0.100036	0.100036	0.100036	0.100036
LP		0.0499284	0.0499284	0.0499284	0.0499284	0.0499284		0.0153072	0.0153072	0.0153072	0.0153072	0.0153072		0.0996565	0.0996565	0.0996565	0.0996565	0.0996565
LP		0.0507116	0.0507116	0.0507116	0.0507116	0.0507116		0.0155473	0.0155473	0.0155473	0.0155473	0.0155473		0.10122	0.10122	0.10122	0.10122	0.10122
Average		0.0501583	0.0501583	0.0501583	0.0501583	0.0501583		0.0153777	0.0153777	0.0153777	0.0153777	0.0153777		0.100115	0.100115	0.100115	0.100115	0.100115
SD		0.000319556	0.000319556	0.000319556	0.000319556	0.000319556		9.79704e-05	9.79704e-05	9.79704e-05	9.79704e-05	9.79704e-05		0.000637831	0.000637831	0.000637831	0.000637831	0.000637831
		pV: distribution volume for phenylalanine (0.125 L×kg-1)						pV: distribution volume for phenylalanine (0.125)
LP		0.125	0.125	0.125	0.125	0.125		0.125	0.125	0.125	0.125	0.125
LP		0.125	0.125	0.125	0.125	0.125		0.125	0.125	0.125	0.125	0.125
LP		0.125	0.125	0.125	0.125	0.125		0.125	0.125	0.125	0.125	0.125
LP		0.125	0.125	0.125	0.125	0.125		0.125	0.125	0.125	0.125	0.125
LP		0.125	0.125	0.125	0.125	0.125		0.125	0.125	0.125	0.125	0.125
LP		0.125	0.125	0.125	0.125	0.125		0.125	0.125	0.125	0.125	0.125
		C(t): mean plasma phenylalanine concentration between two time points ((C1+C2)/2)						C(t): mean plasma tyrosine concentration between two time points ((C1+C2)/2)
LP			60.7292	59.4136	58.9608	60.8219			49.3546	44.46	42.755	43.4769
LP			65.8465	62.9569	62.5855	64.5394			62.8226	54.793	51.1172	50.441
LP			44.3201	52.85	51.4373	53.1278			40.7458	45.927	42.9112	42.547
LP			45.3174	44.7458	44.1143	45.6375			49.7668	45.2491	43.6119	44.2698
LP			49.2295	49.0313	47.5483	46.7671			52.2312	47.6653	44.7798	42.6798
LP			43.3372	41.697	40.8078	41.7279			41.203	34.483	32.1909	31.6269
Average			51.4633	51.7824	50.909	52.1036			49.354	45.4295	42.8943	42.5069
SD			9.51372	8.283	8.49644	9.05153			8.12885	6.53789	6.1036	6.0894
		dEiv/dt: time-dependent variations of plasma phenylalanine enrichment derived from the intravenous tracer ((E2-E1)/(t2-t1))						dEiv/dt: time-dependent variations of plasma tyrosine enrichment derived from the intravenous tracer ((E2-E1)/(t2-t1))
LP			0.00062054	2.37848e-06	5.03159e-05	3.11162e-05			0.000235546	2.31124e-05	1.28271e-06	2.0218e-05
LP			0.000479064	0.000211449	6.0199e-05	-4.83094e-05			0.00017285	0.000101102	2.55616e-05	-4.29309e-07
LP			0.00055204	4.9612e-05	0.000280651	-2.044e-05			0.000206496	1.6967e-05	0.000139403	-1.26914e-05
LP			0.000713086	-3.88549e-05	0.000101593	-9.9057e-05			0.000239339	-1.56376e-05	4.91546e-05	-2.68601e-05
LP			0.000810511	-7.43472e-05	4.86633e-05	-4.45933e-05			0.000291806	-1.65926e-05	3.38738e-05	-1.49432e-05
LP			0.000586346	0.000107771	9.63542e-05	-7.21587e-05			0.000215092	3.96645e-05	5.77946e-05	-3.95634e-05
Average			0.000626931	4.30015e-05	0.000106296	-4.22404e-05			0.000226855	2.47692e-05	5.11784e-05	-1.23782e-05
SD			0.000118563	0.000104628	8.84318e-05	4.47706e-05			3.97979e-05	4.34871e-05	4.74905e-05	2.07881e-05
		Eiv(t): mean plasma phenylalanine enrichment from the intravenous tracer between two consecutive time points ((E1+E2)/2)						Eiv(t): mean plasma tyrosine enrichment from the intravenous tracer between two consecutive time points ((E1+E2)/2)
LP			0.0372324	0.0745362	0.076117	0.07856			0.0141327	0.0289589	0.0296907	0.0303357
LP			0.0287439	0.0638312	0.0719807	0.0723373			0.010371	0.0237751	0.0275749	0.0283289
LP			0.0331224	0.0677331	0.077641	0.0854473			0.0123897	0.0252885	0.0299796	0.033781
LP			0.0427852	0.0844047	0.0862869	0.086363			0.0143604	0.0282516	0.0292571	0.0299259
LP			0.0486307	0.0950309	0.0942604	0.0943825			0.0175083	0.0345189	0.0350373	0.0356053
LP			0.0351808	0.0735947	0.0797185	0.0804443			0.0129055	0.027001	0.0299248	0.0304717
Average			0.0376159	0.0765218	0.0810007	0.0829224			0.0136113	0.0279656	0.0302441	0.0314081
SD			0.00711377	0.0114502	0.00802381	0.00757314			0.00238788	0.00373289	0.00251205	0.00271851
		Total Ra						Total Tyr Ra
LP	M		1.22551	0.675131	0.65647	0.637765			0.989194	0.5285	0.519568	0.505124
LP	M		1.60211	0.757152	0.688004	0.69651			1.34702	0.615554	0.549918	0.541143
LP	M		1.07699	0.596364	0.574344	0.586868			0.966314	0.547012	0.51603	0.518418
LP	F		1.41293	0.731255	0.618918	0.585081			1.14884	0.600596	0.484924	0.454489
LP	F		0.924123	0.530185	0.526617	0.531762			0.765465	0.446308	0.43147	0.432153
LP	F		1.35117	0.681433	0.629968	0.635072			1.11886	0.569473	0.511775	0.515354
Total	Average		1.26547	0.66192	0.61572	0.612176			1.05595	0.55124	0.502281	0.494447
	SD		0.243333	0.0849509	0.0578793	0.0568018			0.197068	0.0607464	0.0404046	0.0419128
Male	Average		1.30154	0.676215	0.639606	0.640381			1.10084	0.563689	0.528505	0.521562
	SD		0.27069	0.0803995	0.0586764	0.0548676			0.213501	0.0458607	0.0186281	0.018214
Female	Average		1.22941	0.647624	0.591834	0.583972			1.01106	0.538792	0.476056	0.467332
	SD		0.266182	0.104711	0.0567494	0.0516638			0.213216	0.0815918	0.0408799	0.0430616
		Epo(t): mean plasma phenylalanine enrichment for the oral tracer ((E1+E2)/2)
LP			0.000251616	0.000260497	0.000131447	0.000177561
LP			-3.85062e-05	5.52167e-06	7.89955e-06	0.000160761
LP			-0.000408291	-0.000184932	0.000319794	0.000331642
LP			-0.000107394	-0.000227262	-3.59825e-06	0.000182068
LP			0.000301963	0.000121543	8.36745e-05	0.000499825
LP			0.000248898	0.000396752	0.00016876	0.000157828
Average			4.1381e-05	6.20198e-05	0.000117996	0.000251614
SD			0.000277808	0.000246107	0.000119637	0.000138119
		dEpo/dt: the time-dependent variations of plasma phenylalanine enrichment derived from the oral tracer ((E2-E1)/(t2-t1))
LP			4.19359e-06	-8.09116e-06	3.78949e-06	-2.25233e-06
LP			-6.4177e-07	2.75113e-06	-2.67187e-06	7.76726e-06
LP			-6.80484e-06	2.1055e-05	-4.23074e-06	4.62566e-06
LP			-1.7899e-06	-4.15787e-07	7.87124e-06	-1.68237e-06
LP			5.03272e-06	-1.60795e-05	1.48172e-05	-9.45494e-07
LP			4.1483e-06	-3.36814e-06	-4.23158e-06	3.86718e-06
Average			6.89684e-07	-6.91409e-07	2.55729e-06	1.89665e-06
SD			4.63013e-06	1.25183e-05	7.74043e-06	4.09624e-06
		Eprot: L-[1-13C]phenylalanine enrichment in the dietary protein												Eprot: L-[1-13C]phenylalanine enrichment in the dietary protein
		Exo Ra
LP	M		0.000340192	0.000115779	0.00011422	9.61184e-05
LP	M		-6.69734e-05	2.58311e-05	-1.54676e-05	0.000174634
LP	M		-0.000125802	-0.000137856	4.13376e-05	9.72525e-05
LP	F		-0.000614585	3.86172e-06	0.000170724	0.000224756
LP	F		0.000310021	-3.41094e-05	0.000132131	0.000260261
LP	F		0.000358776	0.000252804	8.47281e-05	0.000120403
Total	Average		3.36048e-05	3.77184e-05	8.79455e-05	0.000162238
	SD		0.000382574	0.000133887	6.68908e-05	6.93047e-05
Male	Average		4.9139e-05	1.25117e-06	4.66965e-05	0.000122668
	SD		0.00025377	0.000128592	6.50095e-05	4.50069e-05
Female	Average		1.80706e-05	7.41856e-05	0.000129194	0.000201807
	SD		0.000548438	0.000155849	4.30732e-05	7.26983e-05
		Endo Ra
LP	M		1.17517	0.624792	0.60613	0.587425
LP	M		1.55212	0.707158	0.63801	0.646516
LP	M		1.02687	0.546245	0.524226	0.53675
LP	F		1.36307	0.681397	0.56906	0.535223
LP	F		0.874195	0.480257	0.476688	0.481834
LP	F		1.30046	0.630721	0.579256	0.58436
Total	Average		1.21531	0.611762	0.565562	0.562018
	SD		0.243312	0.0849288	0.0577953	0.0566931
Male	Average		1.25139	0.626065	0.589455	0.59023
	SD		0.27079	0.0804639	0.0586964	0.0549368
Female	Average		1.17924	0.597458	0.541668	0.533806
	SD		0.266027	0.104614	0.0565045	0.051278
		dC/dt ((C2-C1)/(t2-t1))
LP			-0.0034908	-0.0368736	0.0217808	0.0402546
LP			-0.0375633	-0.0211938	0.00881297	0.0563172
LP			0.167247	-0.0501647	0.00307517	0.0532764
LP			-0.00697798	-0.00509757	-0.0159547	0.0667288
LP			-0.00173184	-0.00314264	-0.0462899	0.0202474
LP			-0.0185823	-0.0175079	-0.0121326	0.0428013
Average			0.0164834	-0.02233	-0.0067847	0.0466043
SD			0.0750485	0.0183081	0.0237901	0.016083
		Rd
LP	M		1.22595	0.67974	0.653747	0.632733
LP	M		1.60681	0.759801	0.686902	0.68947
LP	M		1.07786	0.597001	0.576339	0.578527
LP	F		1.39202	0.737525	0.618533	0.578422
LP	F		0.924339	0.530578	0.532403	0.529231
LP	F		1.35349	0.683621	0.631484	0.629722
Total	Average		1.26341	0.664711	0.616568	0.606351
	SD		0.24223	0.0866068	0.0552408	0.0559512
Male	Average		1.30354	0.678847	0.638996	0.633577
	SD		0.272875	0.0814037	0.0567387	0.0554763
Female	Average		1.22329	0.650575	0.59414	0.579125
	SD		0.259611	0.107358	0.0538566	0.050249
		Et(t)/Ep(t): mean plasma L-[ring-2H4]tyrosine and L-[ring-2H5]phenylalanine enrichment between 2 consecutive time points
LP			0.0914506	0.0945	0.100788	0.108504
LP			0.0855356	0.0865791	0.0894952	0.0914781
LP			0.0758685	0.0758957	0.0711668	0.0723298
LP			0.107275	0.106052	0.107242	0.11381
LP			0.0704169	0.0761845	0.0812859	0.0815711
LP			0.100647	0.103614	0.111172	0.115109
Average			0.0885323	0.0904709	0.093525	0.0971335
SD			0.0141711	0.0131411	0.0156093	0.0179993
		Phe hydroxylation
LP	M		0.0868944	0.0464996	0.0486224	0.0507687
LP	M		0.111741	0.0500039	0.0458761	0.0461559
LP	M		0.0990556	0.053519	0.0509127	0.0542972
LP	F		0.084147	0.0426964	0.0319362	0.0302644
LP	F		0.0511394	0.0310773	0.0320654	0.0322122
LP	F		0.108543	0.0549305	0.0526656	0.0549006
Total	Average		0.0902535	0.0464544	0.0436797	0.0447665
	SD		0.0221459	0.0087742	0.00932864	0.0109491
Male	Average		0.0992305	0.0500075	0.0484704	0.0504073
	SD		0.0124244	0.0035097	0.00252175	0.00408265
Female	Average		0.0812765	0.0429014	0.0388891	0.0391258
	SD		0.0288094	0.0119279	0.011931	0.0136961
		Protein synthesis
LP	M		1.13905	0.63324	0.605125	0.581964
LP	M		1.49506	0.709797	0.641026	0.643314
LP	M		0.978806	0.543482	0.525426	0.52423
LP	F		1.30788	0.694829	0.586597	0.548157
LP	F		0.8732	0.499501	0.500338	0.497019
LP	F		1.24495	0.628691	0.578819	0.574821
Total	Average		1.17316	0.618257	0.572888	0.561584
	SD		0.226202	0.0827895	0.0518099	0.0510189
Male	Average		1.20431	0.62884	0.590526	0.583169
	SD		0.264243	0.0832448	0.0591668	0.0595513
Female	Average		1.14201	0.607674	0.555251	0.539999
	SD		0.234912	0.0993455	0.0477152	0.0395375
		Phe net balance
LP	M		-0.0864581	-0.0418904	-0.051345	-0.0558005
LP	M		-0.107046	-0.0473547	-0.0469777	-0.0531956
LP	M		-0.0981834	-0.0528818	-0.0489184	-0.0626383
LP	F		-0.105053	-0.0364258	-0.0323206	-0.036924
LP	F		-0.0509229	-0.0306845	-0.0262792	-0.0347431
LP	F		-0.10622	-0.052742	-0.051149	-0.0602508
Total	Average		-0.0923139	-0.0436632	-0.0428316	-0.050592
	SD		0.021701	0.00900006	0.0107737	0.011919
Male	Average		-0.0972291	-0.0473756	-0.0490804	-0.0572115
	SD		0.010327	0.00549573	0.00218816	0.00487691
Female	Average		-0.0873987	-0.0399508	-0.0365829	-0.0439726
	SD		0.0315944	0.0114435	0.0129712	0.0141394

## Sheet: Whole-body protein metabolism
			120	180	240	300	Average
		Total Ra					time								Breakdown	Synthesis	Oxidation	Net Balance							Breakdown	Synthesis	Oxidation	Net Balance
HP	F		1.48019	0.728715	0.709824	0.717247	0.718596		120		43.1157			HP	42.9941	38.868	4.14331	-4.12612						HP	0.358284	0.3239	0.0345276	-0.0343843
HP	F		1.68099	0.713676	0.606313	0.622968	0.647653		120		38.8592			LP	37.7963	35.0546	2.69801	-2.74174						LP	0.314969	0.292122	0.0224834	-0.0228478
HP	F		1.52928	0.751512	0.748146	0.721042	0.740233		120		44.414
HP	F		1.33509	0.735595	0.724825	0.685668	0.715363		120		42.9218
HP	F		1.11569	0.601162	0.581013	0.610135	0.597437		120		35.8462
HP	M		1.35602	0.752659	0.700389	0.718691	0.723913		120		43.4348				Breakdown	Synthesis	Oxidation	Net Balance							Breakdown	Synthesis	Oxidation	Net Balance
HP	M		1.60194	0.77264	0.724614	0.724869	0.740708		120		44.4425		HP	F	41.1695	37.3614	3.80355	-3.80814					HP	F	0.343079	0.311345	0.0316962	-0.0317345
HP	M		1.81775	0.883364	0.853263	0.854459	0.863695		120		51.8217			M	50.9157	45.7856	5.17523	-5.13006						M	0.424297	0.381547	0.0431269	-0.0427505
HP	M		1.3976	0.69632	0.7234	0.68483	0.701517		120		42.091		LP	F	36.7749	34.361	2.42264	-2.41399					LP	F	0.306458	0.286341	0.0201887	-0.0201166
														M	48.3826	44.5785	3.68467	-3.8041						M	0.403189	0.371488	0.0307055	-0.0317008
Average			1.47939	0.737294	0.707976	0.704434	0.716568		120		42.9941	μmol Phe/kg/h
SD			0.208462	0.0740514	0.0790857	0.0705636	0.0724714		120		4.34828
											1.44943			F	38.9722	35.8612	3.1131	-3.11106						F	0.324769	0.298843	0.0259425	-0.0259255
Average Females			1.42825	0.706132	0.674025	0.671412	0.683856		120		41.0314			M	49.6492	45.1821	4.42995	-4.46708						M	0.413743	0.376517	0.0369162	-0.0372257
SD			0.213986	0.0602348	0.0751537	0.052127	0.0594913		120		3.56948
																									Corrected for kg FFM
Average Males			1.54333	0.776246	0.750416	0.745712	0.757458		120		45.4475														Breakdown	Synthesis	Oxidation	Net Balance
SD			0.212181	0.0783829	0.0694644	0.0746035	0.0726214		120		4.35729					kg FFM							HP	F	0.957208	0.868668	0.088434	-0.0885407
														HP	F	43.01								M	0.930136	0.836419	0.094542	-0.0937169
LP	F		1.41293	0.731255	0.618918	0.585081	0.645084		120		38.7051				M	54.74							LP	F	0.850091	0.794289	0.0560019	-0.0558018
LP	F		0.924123	0.530185	0.526617	0.531762	0.529521		120		31.7713			LP	F	43.26								M	0.781752	0.720287	0.0595357	-0.0614654
LP	F		1.35117	0.681433	0.629968	0.635072	0.648824		120		38.9294				M	61.89
LP	M		1.22551	0.675131	0.65647	0.637765	0.656455		120		39.3873
LP	M		1.60211	0.757152	0.688004	0.69651	0.713889		120		42.8333													F	0.90365	0.831479	0.072218	-0.0721713
LP	M		1.07699	0.596364	0.574344	0.586868	0.585859		120		35.1515													M	0.855944	0.778353	0.0770389	-0.0775912
Average			1.26547	0.66192	0.61572	0.612176	0.629939		120		37.7963	μmol Phe/kg/h												F	108.438	99.7774	8.66616	-8.66055
SD			0.243333	0.0849509	0.0578793	0.0568018	0.0638176		120		3.82905													M	102.713	93.4024	9.24466	-9.31094
											1.5632
Average Females			1.22941	0.647624	0.591834	0.583972	0.60781		120		36.4686
SD			0.266182	0.104711	0.0567494	0.0516638	0.0678257		120		4.06954
Average Males			1.30154	0.676215	0.639606	0.640381	0.652067		120		39.124
SD			0.27069	0.0803995	0.0586764	0.0548676	0.0641276		120		3.84765
		Phe hydroxylation					Phe hydroxylation
HP	F		0.128927	0.0620241	0.0623391	0.0642409	0.0628681		120		3.77208
HP	F		0.152306	0.0580879	0.0484114	0.0511662	0.0525552		120		3.15331
HP	F		0.128899	0.0606689	0.0629719	0.0600629	0.0612345		120		3.67407
HP	F		0.134272	0.0725721	0.0726369	0.0673201	0.070843		120		4.25058
HP	F		0.123308	0.0647761	0.0638478	0.0702745	0.0662995		120		3.97797
HP	M		0.159802	0.087868	0.0802432	0.0874245	0.0851786		120		5.11072
HP	M		0.147396	0.0735867	0.0708513	0.0716585	0.0720322		120		4.32193
HP	M		0.135544	0.0672569	0.0685713	0.074983	0.0702704		120		4.21622
HP	M		0.174458	0.0783215	0.0839969	0.0783258	0.0802147		120		4.81288
Average			0.142768	0.0694625	0.0682078	0.0694952	0.0690551		120		4.14331	μmol Phe/kg/h
SD			0.016933	0.00957071	0.0105691	0.01056	0.00985725		120		0.591435
											0.197145
Average Females			0.133542	0.0636258	0.0620414	0.0626129	0.0627601		120		3.7656
SD			0.0111828	0.00555285	0.00869279	0.00743367	0.0067886		120		0.407316
Average Males			0.1543	0.0767583	0.0759157	0.078098	0.076924		120		4.61544
SD			0.0166941	0.0086834	0.00738513	0.00678741	0.00700398		120		0.420239
LP	F		0.084147	0.0426964	0.0319362	0.0302644	0.0349657		120		2.09794
LP	F		0.0511394	0.0310773	0.0320654	0.0322122	0.031785		120		1.9071
LP	F		0.108543	0.0549305	0.0526656	0.0549006	0.0541656		120		3.24993
LP	M		0.0868944	0.0464996	0.0486224	0.0507687	0.0486302		120		2.91781
LP	M		0.111741	0.0500039	0.0458761	0.0461559	0.0473453		120		2.84072
LP	M		0.0990556	0.053519	0.0509127	0.0542972	0.0529096		120		3.17458
Average			0.0902535	0.0464544	0.0436797	0.0447665	0.0449669		120		2.69801	μmol Phe/kg/h
SD			0.0221459	0.0087742	0.00932864	0.0109491	0.00938687		120		0.563212
											0.22993
Average Females			0.0812765	0.0429014	0.0388891	0.0391258	0.0403054		120		2.41832
SD			0.0288094	0.0119279	0.011931	0.0136961	0.0121081		120		0.726489
Average Males			0.0992305	0.0500075	0.0484704	0.0504073	0.0496284		120		2.9777
SD			0.0124244	0.0035097	0.00252175	0.00408265	0.00291335		120		0.174801
		Protein synthesis					Protein synthesis
HP	F		1.35475	0.665043	0.646794	0.652345	0.654727		120		39.2836
HP	F		1.53267	0.65386	0.557092	0.566469	0.592474		120		35.5484
HP	F		1.39666	0.700418	0.679725	0.670769	0.683637		120		41.0182
HP	F		1.20345	0.667639	0.649993	0.618381	0.645338		120		38.7203
HP	F		0.992083	0.538943	0.513456	0.535194	0.529198		120		31.7519
HP	M		1.19751	0.662221	0.626678	0.632331	0.64041		120		38.4246
HP	M		1.46273	0.703422	0.649871	0.649637	0.667643		120		40.0586
HP	M		1.6854	0.818711	0.779415	0.775069	0.791065		120		47.4639
HP	M		1.22597	0.628463	0.632599	0.616049	0.625703		120		37.5422
Average			1.33902	0.670969	0.637291	0.635138	0.6478		120		38.868	μmol Phe/kg/h
SD			0.208537	0.0736556	0.0744239	0.0677439	0.0706464		120		4.23878
											1.41293
Average Females			1.29592	0.645181	0.609412	0.608632	0.621075		120		37.2645
SD			0.206475	0.0618702	0.0705922	0.0570913	0.0610217		120		3.6613
Average Males			1.3929	0.703204	0.672141	0.668272	0.681205		120		40.8723
SD			0.228383	0.082881	0.0721898	0.0725073	0.0752724		120		4.51634
LP	F		1.30788	0.694829	0.586597	0.548157	0.609861		120		36.5917
LP	F		0.8732	0.499501	0.500338	0.497019	0.498953		120		29.9372
LP	F		1.24495	0.628691	0.578819	0.574821	0.59411		120		35.6466
LP	M		1.13905	0.63324	0.605125	0.581964	0.606776		120		36.4066
LP	M		1.49506	0.709797	0.641026	0.643314	0.664713		120		39.8828
LP	M		0.978806	0.543482	0.525426	0.52423	0.531046		120		31.8628
Average			1.17316	0.618257	0.572888	0.561584	0.584243		120		35.0546	μmol Phe/kg/h
SD			0.226202	0.0827895	0.0518099	0.0510189	0.0597346		120		3.58408
											1.46319
Average Females			1.14201	0.607674	0.555251	0.539999	0.567641		120		34.0585
SD			0.234912	0.0993455	0.0477152	0.0395375	0.0600052		120		3.60031
Average Males			1.20431	0.62884	0.590526	0.583169	0.600845		120		36.0507
SD			0.264243	0.0832448	0.0591668	0.0595513	0.0670304		120		4.02182
		Phe net balance					Phe net balance
HP	F		-0.12544	-0.0636726	-0.0630305	-0.0649018	-0.0638683		120		-3.8321
HP	F		-0.148326	-0.0598158	-0.0492219	-0.056499	-0.0551789		120		-3.31073
HP	F		-0.132619	-0.0510942	-0.0684214	-0.0502735	-0.0565964		120		-3.39578
HP	F		-0.131645	-0.0679558	-0.0748321	-0.067287	-0.070025		120		-4.2015
HP	F		-0.123603	-0.0622191	-0.0675567	-0.074941	-0.0682389		120		-4.09434
HP	M		-0.158507	-0.0904379	-0.0737105	-0.0863596	-0.0835026		120		-5.01016
HP	M		-0.139213	-0.0692185	-0.074743	-0.0752322	-0.0730646		120		-4.38387
HP	M		-0.132348	-0.0646525	-0.0738483	-0.0793899	-0.0726302		120		-4.35781
HP	M		-0.171638	-0.0678574	-0.090801	-0.0687818	-0.0758134		120		-4.5488
Average			-0.140371	-0.0663248	-0.070685	-0.0692962	-0.0687687		120		-4.12612	μmol Phe/kg/h
SD			0.0161086	0.0105821	0.0111335	0.0112327	0.00907472		120		0.544483
											0.181494
Average Females			-0.132326	-0.0609515	-0.0646125	-0.0627805	-0.0627815		120		-3.76689
SD			0.00974753	0.00625556	0.00957849	0.00959909	0.00669866		120		0.40192
Average Males			-0.150426	-0.0730416	-0.0782757	-0.0774409	-0.0762527		120		-4.57516
SD			0.0179611	0.0117544	0.00836274	0.00737564	0.00503459		120		0.302076
LP	F		-0.105053	-0.0364258	-0.0323206	-0.036924	-0.0352235		120		-2.11341
LP	F		-0.0509229	-0.0306845	-0.0262792	-0.0347431	-0.0305689		120		-1.83414
LP	F		-0.10622	-0.052742	-0.051149	-0.0602508	-0.0547139		120		-3.28284
LP	M		-0.0864581	-0.0418904	-0.051345	-0.0558005	-0.0496786		120		-2.98072
LP	M		-0.107046	-0.0473547	-0.0469777	-0.0531956	-0.049176		120		-2.95056
LP	M		-0.0981834	-0.0528818	-0.0489184	-0.0626383	-0.0548128		120		-3.28877
Average			-0.0923139	-0.0436632	-0.0428316	-0.050592	-0.0456956		120		-2.74174	μmol Phe/kg/h
SD			0.021701	0.00900006	0.0107737	0.011919	0.0103045		120		0.61827
											0.252408
Average Females			-0.0873987	-0.0399508	-0.0365829	-0.0439726	-0.0401688		120		-2.41013
SD			0.0315944	0.0114435	0.0129712	0.0141394	0.0128097		120		0.76858
Average Males			-0.0972291	-0.0473756	-0.0490804	-0.0572115	-0.0512225		120		-3.07335
SD			0.010327	0.00549573	0.00218816	0.00487691	0.00311946		120		0.187168
		Rd					Rd
HP	F		1.48368	0.727067	0.709133	0.716586	0.717595		120		43.0557
HP	F		1.68497	0.711948	0.605503	0.617635	0.645029		120		38.7017
HP	F		1.52556	0.761086	0.742697	0.730832	0.744872		120		44.6923
HP	F		1.33772	0.740211	0.72263	0.685701	0.716181		120		42.9708
HP	F		1.11539	0.603719	0.577304	0.605469	0.595497		120		35.7298
HP	M		1.35731	0.750089	0.706921	0.719756	0.725589		120		43.5353
HP	M		1.61012	0.777009	0.720722	0.721296	0.739675		120		44.3805
HP	M		1.82094	0.885968	0.847986	0.850052	0.861335		120		51.6801
HP	M		1.40042	0.706785	0.716596	0.694374	0.705918		120		42.3551
Average			1.48179	0.740431	0.705499	0.704633	0.716855		120		43.0113	μmol Phe/kg/h
SD			0.209707	0.0740363	0.0780888	0.0710177	0.074381		120		4.36105
											1.45368
Average Females			1.42947	0.708806	0.671453	0.671245	0.683835		120		41.0301
SD			0.214778	0.0614534	0.0747127	0.0570435	0.0644032		120		3.70119
Average Males			1.5472	0.779963	0.748056	0.74637	0.758129		120		45.4878
SD			0.213303	0.0763617	0.0668705	0.0702153	0.0711492		120		4.21098
LP	F		1.39202	0.737525	0.618533	0.578422	0.644827		120		38.6896
LP	F		0.924339	0.530578	0.532403	0.529231	0.530738		120		31.8443
LP	F		1.35349	0.683621	0.631484	0.629722	0.648276		120		38.8965
LP	M		1.22595	0.67974	0.653747	0.632733	0.655407		120		39.3244
LP	M		1.60681	0.759801	0.686902	0.68947	0.712058		120		42.7235
LP	M		1.07786	0.597001	0.576339	0.578527	0.583956		120		35.0373
Average			1.26341	0.664711	0.616568	0.606351	0.62921		120		37.7526	μmol Phe/kg/h
SD			0.24223	0.0866068	0.0552408	0.0559512	0.0659329		120		3.78544
											1.5454
Average Females			1.22329	0.650575	0.59414	0.579125	0.607947		120		36.4768
SD			0.259611	0.107358	0.0538566	0.050249	0.0704879		120		4.01324
Average Males			1.30354	0.678847	0.638996	0.633577	0.650473		120		39.0284
SD			0.272875	0.0814037	0.0567387	0.0554763	0.0645396		120		3.85161

## Sheet: FSR
	D5 PHE muscle			D5 PHE plasma
HP	T= 120	T= 300		120	180	240	300		delta Ep	Eprecursor	Time (hours)	FSR			D5 PHE plasma MPE/100							Time (hours)	FSR (%/h)
F	0	0.000120652		6.11463	7.07268	6.88388	6.86609		0.000120652	6.94088	3.17	0.000548351			0.0611463	0.0707268	0.0688388	0.0686609		0.000120652	0.0694088	3.17	0.0548351
F	0	9.71377e-05		5.5402	7.70735	8.38798	7.73107		9.71377e-05	7.94213	3.02	0.000404989			0.055402	0.0770735	0.0838798	0.0773107		9.71377e-05	0.0794213	3.02	0.0404989
F	0	6.89963e-05		6.09179	6.96807	6.54278	7.15824		6.89963e-05	6.88969	2.72	0.000368177			0.0609179	0.0696807	0.0654278	0.0715824		6.89963e-05	0.0688969	2.72	0.0368177
F	0	0.000124046		6.97806	6.82432	7.06431	7.54085		0.000124046	7.14316	2.8	0.000620203			0.0697806	0.0682432	0.0706431	0.0754085		0.000124046	0.0714316	2.8	0.0620203
F	0	0.000121579		8.20777	8.33975	8.70263	7.91181		0.000121579	8.31806	2.63	0.000555749			0.0820777	0.0833975	0.0870263	0.0791181		0.000121579	0.0831806	2.63	0.0555749
M	0	7.82775e-05		6.82132	6.67108	7.48346	6.81815		7.82775e-05	6.9909	2.93	0.000382152			0.0682132	0.0667108	0.0748346	0.0681815		7.82775e-05	0.069909	2.93	0.0382152
M	0	7.38562e-05		5.74489	6.75949	6.84809	6.79662		7.38562e-05	6.8014	3.07	0.000353713			0.0574489	0.0675949	0.0684809	0.0679662		7.38562e-05	0.068014	3.07	0.0353713
M	0	7.32465e-05		5.22431	6.03638	5.88896	5.95807		7.32465e-05	5.96114	2.92	0.000420799			0.0522431	0.0603638	0.0588896	0.0595807		7.32465e-05	0.0596114	2.92	0.0420799
M	0	8.9593e-05		6.64494	7.53896	6.65272	7.7225		8.9593e-05	7.30473	2.93	0.000418603			0.0664494	0.0753896	0.0665272	0.077225		8.9593e-05	0.0730473	2.93	0.0418603
Total	0	9.41537e-05		6.37421	7.10201	7.16165	7.16704		9.41537e-05	7.14357	2.91	0.000452928			0.0637421	0.0710201	0.0716165	0.0716704		9.41537e-05	0.0714357	2.91	0.0452928
		2.26703e-05		0.905594	0.673038	0.896436	0.625726		2.26703e-05			9.63078e-05											0.00963078
Male	0	7.87433e-05		6.58649	7.38244	7.51632	7.44161		7.87433e-05	7.44679	2.9625	0.000356933			0.0658649	0.0738244	0.0751632	0.0744161		7.87433e-05	0.0744679	2.9625	0.0356933
				1.04211	0.632683	0.964261	0.426099
Female	0	0.000106482		6.10887	6.75148	6.71831	6.82383		0.000106482	6.76454	2.868	0.000548857			0.0610887	0.0675148	0.0671831	0.0682383		0.000106482	0.0676454	2.868	0.0548857
				0.754957	0.615904	0.656868	0.720628
LP	T= 120	T= 300		120	180	240	300		delta Ep	Eprecursor	Time (hours)	FSR			D5 PHE plasma MPE/100							Time (hours)	FSR (%/h)
M	0	7.9708e-05		7.44648	7.46075	7.76265	7.94935		7.9708e-05	7.72425	3	0.000343973			0.0744648	0.0746075	0.0776265	0.0794935		7.9708e-05	0.0772425	3	0.0343973
M	0	8.35065e-05		5.74877	7.01747	7.37866	7.08881		8.35065e-05	7.16165	3.08	0.000378579			0.0574877	0.0701747	0.0737866	0.0708881		8.35065e-05	0.0716165	3.08	0.0378579		HPLC	HCLP
M	0	6.55567e-05		8.55704	8.32391	8.93347	8.33912		6.55567e-05	8.53217	2.88	0.000266787			0.0855704	0.0832391	0.0893347	0.0833912		6.55567e-05	0.0853217	2.88	0.0266787		0.0452928	0.0424803
F	0	0.000124794		6.62447	6.92215	8.60605	8.48341		0.000124794	8.00387	3.07	0.000507874			0.0662447	0.0692215	0.0860605	0.0848341		0.000124794	0.0800387	3.07	0.0507874
F	0	0.000154006		9.72614	9.28005	9.57203	9.30447		0.000154006	9.38552	2.65	0.000619203			0.0972614	0.0928005	0.0957203	0.0930447		0.000154006	0.0938552	2.65	0.0619203		HPLC	HCLP
F	0	0.00010139		7.03615	7.68278	8.26091	7.82796		0.00010139	7.92388	2.97	0.000430823			0.0703615	0.0768278	0.0826091	0.0782796		0.00010139	0.0792388	2.97	0.0430823		9.41537e-05	0.000101493
Total	0	0.000101493		7.52318	7.78119	8.41896	8.16552		0.000101493	8.12189	2.94167	0.000424803			0.0752318	0.0778119	0.0841896	0.0816552		0.000101493	0.0812189	2.94167	0.0424803
		3.28332e-05		1.42275	0.891597	0.795895	0.741404		3.28332e-05			0.000125194											0.0125194
Male	0	7.6257e-05		7.25076	7.60071	8.02493	7.79243		7.6257e-05	7.80602	2.98667	0.000327087			0.0725076	0.0760071	0.0802493	0.0779243		7.6257e-05	0.0780602	2.98667	0.0327087
				1.41433	0.66437	0.809905	0.63976
Female	0	0.00012673		7.79559	7.96166	8.813	8.53861		0.00012673	8.43776	2.89667	0.000518506			0.0779559	0.0796166	0.08813	0.0853861		0.00012673	0.0843776	2.89667	0.0518506
				1.68453	1.20344	0.679618	0.739804
																					Females	0.0533681
																					Males	0.034201

## Sheet: 24hr protein turnover
			Baseline				Week 12				Delta							Baseline				Week 12				Delta
		Protein	Protein	Protein		Protein	Protein	Protein		Protein	Protein	Protein					Protein	Protein	Protein		Protein	Protein	Protein		Protein	Protein	Protein
		Intake	Excretion	Balance		Intake	Excretion	Balance		Intake	Excretion	Balance					Intake	Excretion	Balance		Intake	Excretion	Balance		Intake	Excretion	Balance
		(g/d)	(g/d)	(g/d)		(g/d)	(g/d)	(g/d)		(g/d)	(g/d)	(g/d)					(g/d)	(g/d)	(g/d)		(g/d)	(g/d)	(g/d)		(g/d)	(g/d)	(g/d)
HP	M	79	110.251	-31.2511		159	169.524	-10.5236		80	59.3	20.7				Males	83.5833	84.08	-0.496683		96.875	104.291	-7.41577		13.2917	20.2167	-6.925
	M	82	82.8175	-0.817505		164	146.779	17.2207		82	64	18
	M	83	70.9548	12.0452		165	165.146	-0.146429		82	94.2	-12.2
	M	82	89.3332	-7.33317		163	140.626	22.3742		81	51.3	29.7				Females	69.6	68.4535	1.14651		81.7667	82.5185	-0.751857		12.1667	14.07	-1.90333
	F	63	49.4858	13.5142		126	85.8807	40.1193		63	36.4	26.6
	F	72	54.9	17.1		144	146.717	-2.71747		72	91.8	-19.8
	F	68	62.6741	5.32585		135	133.432	1.56848		67	70.8	-3.8
	F	72	81.1279	-9.1279		145	136.429	8.57134		73	55.3	17.7
	F	71	58.3047	12.6953		141	121.184	19.8155		70	62.9	7.1
	Average	74.6667	73.3166	1.35009		149.111	138.413	10.698		74.4	65.1	9.3
	SD	7.10634	19.4398	15.442		14.1725	24.7781	15.6661		7.09068	18.5137	17.5967
	SEM	2.36878	6.47993	5.14735		4.72418	8.25936	5.22205		2.36356	6.17122	5.86558
Average Males		81.5	88.3391	-6.83914		162.75	155.519	7.23121		81.25	67.2	14.05
	SD	1.73205	16.4704	18.1573		2.62996	13.9881	15.2617		0.957427	18.748	18.2008
Average Females		69.2	61.2985	7.90148		138.2	124.729	13.4714		69	63.44	5.56
	SD	3.83406	12.0886	10.4371		7.85493	23.5471	17.1619		4.06202	20.348	18.1877
LP	M	82	48.6714	33.3286		30	41.1446	-11.1446		-52	-7.5	-44.5
	M	90	104.691	-14.6915		32	48.2989	-16.2989		-58	-56.4	-1.6
	M	85	86.0998	-1.09978		31	69.7447	-38.7447		-54	-16.4	-37.6
	F	72	64.1354	7.86464		26	40.5296	-14.5296		-46	-23.6	-22.4
	F	69	87.9326	-18.9326		25	33.9997	-8.99967		-44	-53.9	9.9
	F	69	74.7574	-5.75742		25	46.3962	-21.3962		-44	-28.4	-15.6
	Average	77.8333	77.7147	0.118653		28.1667	46.6856	-18.519		-49.7	-31	-18.6
	SD	9.02035	19.6932	18.8743		3.18852	12.3608	10.8		5.85377	19.9825	20.7677
	SEM	3.68254	8.03973	7.70542		1.30171	5.04627	4.4091		2.38979	8.1578	8.47839
Average Males		85.6667	79.8209	5.84578		31	53.0627	-22.0627		-54.6667	-26.7667	-27.9
	SD	4.04145	28.533	24.752		1	14.8833	14.6751		3.05505	26.0462	23.0363
Average Females		70	75.6085	-5.60847		25.3333	40.3085	-14.9752		-44.6667	-35.3	-9.36667
	SD	1.73205	11.9214	13.3993		0.57735	6.20124	6.21029		1.1547	16.2859	17.0283
